# Supplementary material for: Particulate Matter Exposure after a Cancer Diagnosis and All-Cause Mortality in a Regional Cancer Registry-Based Cohort in South Korea
Source: Int J Environ Res Public Health. 2022 Aug 10;19(16):9875. doi: 10.3390/ijerph19169875 (PMC9408397; doi:10.3390/ijerph19169875)
Supplement: Supplementary file 1 [file ijerph-19-09875-s001.zip]

Archive with 1 entries (1 files):
- ijerph-1829233-supplementary.pdf
